# Supplementary material for: Gender Differences in the Impact of a High-Fat, High-Sugar Diet in Skeletal Muscles of Young Female and Male Mice
Source: Nutrients. 2024 May 13;16(10):1467. doi: 10.3390/nu16101467 (PMC11124085; doi:10.3390/nu16101467)
Supplement: Supplementary file 1 [file nutrients-16-01467-s001.zip]

Archive with 1 entries (1 files):
- nutrients-2930008-supplementary.pdf
